# Supplementary material for: Mucosal affairs: glycosylation and expression changes of gill goblet cells and mucins in a fish–polyopisthocotylidan interaction
Source: Front Vet Sci. 2024 Apr 9;11:1347707. doi: 10.3389/fvets.2024.1347707 (PMC11035888; doi:10.3389/fvets.2024.1347707)
Supplement: Supplementary file 1 [file Table_1.XLSX]

## Sheet: Summary
Supplementary Table 1: Genomic organization of the coding sequence of the nine mucin genes identified in the fSpaAur1.1 assembly. Numeric and sequence details ar shown in a) and the schematic representations are shown in b)
Summary:
Mucin	Accession number	Chromosome
muc2	XM_030414678	4
muc5ac	XM_030414679	4
muc2a	XM_030425503	8
muc2b	XM_030425714	8
muc19	XM_030439820	14
imuc	XM_030418634	6
muc4	XM_030442219	15
muc18	XM_030399104	2
muc13	XM_030399162	20

## Sheet: XM_030414678
Genomic organization of the coding sequence of muc2 (XM_030414678) encoded in chromosome 4 (14118251-14171956, -1) of the fSpaAur1.1 assembly. a) Numeric and sequence details. b) Schematic representation (scale bar = 1000 bp)
a)								b)
Exon	Exon size (bp)	3' Splice acceptor	5' Splice donor	Intron	Intron size (bp)	Reading frame
1	287		AAAGAGgtgagttc	1	1508	1
2	115	tactgcagGGTTTC	CTGGATgtatgagg	2	3378	2
3	211	cttttcagCAATTC	TTTGCTgtaagggc	3	128	1
4	126	ttccacagACAAGA	CTGCTGgtatccac	4	122	3
5	118	ctcctcagGAACTG	AAGCTGgtaagatg	5	1657	3
6	139	gctaacagCGTGTG	GCTAAGgtagcaca	6	313	2
7	111	gttgtagCAAAGT	TCTGTGgtaagcac	7	739	1
8	70	accaacagGTGATC	TTACACgtgagtta	8	300	1
9	138	tgctgcagCGGAGG	CCTCTGgtatgcct	9	165	3
10	165	tccaacagGTCTGT	GCAGGGgtacagct	10	152	3
11	95	tttctcagAGAGTT	AAAGACgtaagtct	11	90	3
12	127	ccacatagAACTGC	TCTGTGgtgagtca	12	251	1
13	256	cccaccagGCAAAT	CACATGgtaaataa	13	311	3
14	47	tctcacagTATCTG	AACCATgtaggttt	14	1566	2
15	110	ttactcagCCTCAC	GCTTGTgtatgtaa	15	97	3
16	152	ggatacagATAAGT	CACCTGgtttgtac	16	1442	1
17	139	ctccccagCTACTG	CTACAGgtaaagtg	17	581	2
18	111	ttactcagGACTAC	TTGGGGgtaaacaa	18	1092	1
19	177	ttccacagGATAAT	TTCAAGgtaaaaaa	19	1530	1
20	240	cttctcagGGTCAA	GCACAGgtaactat	20	492	1
21	157	tgcttaagGTTGAT	TATGCCgtaagttt	21	1513	1
22	129	tgttgcagCTATTT	TGGAAGgtacgtca	22	1911	3
23	148	tttgcagGCTGCT	TGACTGgtaagtct	23	270	3
24	44	tttcaaagCTCCTG	TGACGTgtaagtac	24	82	2
25	204	ttctgcagCTTGTC	CTTCAGgtaggaaa	25	434	3
26	2055	tccatcagCAACAA	CAGGAGgtcacaac	26	656	3
27	291	caccacagGTCCTG	CACCGGaggtcaca	27	436	3
28	459	tacaacctCTACCA	CCACAGgtcctgtt	28	238	3
29	1962	caccacagGTCCTG	ACAACAgcaggccc	29	242	3
30	1517	aacagcagGCCCAG	AAACCTgtagaaac	30	1320	3
31	1326	caactaagGGAACC	CAAACTgtaagtat	31	102	1
32	142	taacacagACACGT	TTCCTGgtgggtga	32	3445	1
33	245	ttttacagGGGAAA	AGAAAGgtaatttg	33	555	3
34	172	ccatccagAATGGA	GTGAATgtaagttg	34	3508	1
35	251	tcttacagGTACTT	AATATGgtaagcaa	35	744	3
36	184	tcatgcagGTGCAT	AATGTGgtgagtta	36	969	1
37	211	tcttccagGAACCT	CACCAGgtgagagg	37	260	3
38	173	ccctctagTGTATT	AGTGTGgtaagata	38	88	2
39	70	tcttacagAGCACA	CGACAGgtaaagca	39	1318	3
40	122	aacatcagATACAA	CTTGTGgtaagaag	40	115	2
41	32	aatttcagGTTGTG	AAACAGgtaaaaac	41	83	3
42	169	ttaaccagCCTGGT	CTTGTGgtcagttg	42	974	1
43	96	ttcaacagAATGCA	CATGCGgtatgtga	43	708	3
44	41	ttttgcagTTCCAA	TACATGgtaaggat	44	1213	3
45	777	ttctacagCCTAAT	TCTGAAgtaagctc	45	990	1
46	99	gtttccagGGTTAT	ATTGAGgtcagtgc	46	235	1
47	129	ttttatagGTTAAC	GAACCTgtgagtat	47	97	1
48	40	tcctccagGGCACA	AAACCTgtaagtta	48	87	1
49	118	tgttccagGCAAGT	ATCAATgtgagtct	49	488	3
50	202	gttcacagATATTC				2

## Sheet: XM_030414679 
Genomic organization of the coding sequence of muc5ac (XM_030414679) encoded in chromosome 4 (14180691-14228822, -1) of the fSpaAur1.1 assembly. a) Numeric and sequence details. b) Schematic representation (scale bar = 1000 bp)
a)								b)
Exon	Exon size (bp)	3' Splice acceptor	5' Splice donor	Intron	Intron size (bp)	Reading frame
1	32		AATCAGgtcagttt	1	709	1
2	115	ttttgcagAGTCAT	TTTCTGgtaggaca	2	133	2
3	91	tttcacagGTGGAG	GCCATGgtacacct	3	86	1
4	107	caaaacagGTATGA	AACTTGgttagact	4	274	3
5	229	tcctgtagAAACCT	TTTGCTgtgagtac	5	1760	1
6	126	gttcacagGGAAAT	CCACAGgtacaaca	6	83	3
7	118	atattcagGCACGG	AAAATGgtatgata	7	174	3
8	139	attgacagTATGTG	GCTAAGgtagcaca	8	1113	2
9	111	atgtttagGATTGC	GCTAACgtgagtat	9	977	1
10	70	atgtaaagGTGATT	CTGCCGgtgagaga	10	1130	1
11	138	acctctagCTGGGA	CCTGTGgtatgtac	11	959	3
12	165	gcctgcagGTCTGT	ATAATGgtaggtct	12	82	3
13	95	aatgacagAGAAGT	AAAGAGgtaagccc	13	115	3
14	127	ccacacagAACTGC	TCTGTGgtaagtaa	14	410	1
15	256	ctcctcagGGAAAT	CATGTGgtgtgtaa	15	104	3
16	53	tccactagCACCTG	AGCCATgtaagttg	16	213	2
17	125	gagttaagTAATAT	GCCTGTgtgagtca	17	174	3
18	152	ttctccagATGACC	CACTTGgtaggtga	18	102	1
19	139	ctttacagCACTTG	ACTCAGgtatgaat	19	4145	2
20	111	ttccttagGACTAC	CTTGGGgtagacag	20	376	1
21	180	ttctcaagAGTGCA	TATAAGgtaaactg	21	139	1
22	240	tttttcagGGTCAT	TCAGTTgtaagttg	22	491	1
23	157	attcttagGTGGAT	TCTGCCgtaagtaa	23	3545	1
24	129	tctctcagCTCTCT	TTGAAGgtacaaga	24	233	3
25	151	tggattagGTTGCT	TACATGgtaggtct	25	114	3
26	44	ctttgaagTACATG	ACCAAGgtatgcag	26	91	2
27	210	cgttacagACTGTA	CAAAAGgtagggat	27	94	3
28	272	gtccacagTCCCAT	TACCAAgtcagagt	28	9535	3
29	3238	caactcagCCAAGC	TCCCAGgtaagttc	29	873	1
30	140	attttcagGCACAA	AGAAAGgtacttct	30	102	3
31	172	acccccagGATGGT	GTCAATgtaagtct	31	839	1
32	248	gtttgaagGTAACT	AACCAGgtaattaa	32	625	3
33	184	tgttgcagATTTCT	AATGTGgtgagttc	33	243	1
34	184	ttccctagGCACAT	AAGCAGgtactata	34	194	3
35	179	ttccccagTTTGTT	TCTGTGgtatgcaa	35	109	2
36	70	attaatagAGTATA	ATCCTGgtaaagca	36	119	3
37	131	ctctgcagGTACAA	CCTGTGgtaagagc	37	1099	2
38	35	cctgatagAAATTT	ACAAAGgtaaatta	38	106	3
39	169	atcctcagGCCAAT	AATGTGgtaagtat	39	732	1
40	99	ttgaacagAGTGTG	CTTGCGgtgagtgt	40	98	3
41	41	ccttatagTGAAAA	TATCAGgtgagacc	41	1206	3
42	123	tgcggcagGTTGGA	CCTGTGgtaagact	42	1244	1
43	96	ctatccagGGTTAT	TTAAAGgttggtat	43	537	1
44	129	tattttagCCTGGC	ATACCGgtagactg	44	802	1
45	40	tcctgcagGGAACT	GTACCTgtatgtat	45	183	1
46	124	ttcctcagGTATTC	CACCTTgtaagtct	46	1894	3
47	217	tctcttagCTACTC				2

## Sheet: XM_030425503 
Genomic organization of the coding sequence of muc2a (XM_030425503) encoded in chromosome 8 (13656319-13676085, -1) of the fSpaAur1.1 assembly. a) Numeric and sequence details. b) Schematic representation (scale bar = 1000 bp)
a)								b)
Exon	Exon size (bp)	3' Splice acceptor	5' Splice donor	Intron	Intron size (bp)	Reading frame
1	76		GACTGGgtaagatt	1	146	1
2	256	ttctgtagTTCGCA	CATCCCgtgagtaa	2	97	3
3	115	ttccctagTGTCAA	GTCATGgtaaaaag	3	577	2
4	91	tgttgcagGTGGAA	ATAATGgtatttat	4	89	1
5	128	atacgcagATCGCA	GAGTTTgtgagttt	5	97	3
6	217	cctttcagCAAACC	TCTGTGgtaagcat	6	389	1
7	126	attcacagCTAAAC	CATCCGgttagtgc	7	130	3
8	115	tacttcagGAACTG	GGAATGgtgtgtca	8	93	3
9	151	tgtttcagTACATG	AGCAAGgtgaattg	9	113	2
10	114	tttttcagGATGAT	AATAATgtgagttg	10	89	1
11	70	ttattcagGTATTA	AGTCAGgtgggtca	11	1172	1
12	138	attcacagTGGACA	CACGTGgtaagctt	12	217	3
13	165	ttcttaagGTTTAT	AAAATGgtaaaaca	13	150	3
14	95	actcatagAGAATT	TACAAGgtatagca	14	84	3
15	127	ttctgcagCGATGC	TGTGCGgtaaggat	15	103	1
16	256	caaaacagATAAAT	ACACTGgtgagtca	16	118	3
17	53	ttctctagCGTGTG	CATCAAgtaatttt	17	87	2
18	104	tgttgtagCCTGCC	GATTGTgtgagttg	18	184	3
19	152	cttcccagGAATCC	CACCTGgtatgacc	19	121	1
20	139	gcatctagTGCCTG	CTTAAGgtaaataa	20	1033	2
21	111	cttttaagAACAAG	CTAGGGgtaagggc	21	121	1
22	180	cattacagCGAAAG	CACAGCgtgagtca	22	115	1
23	240	ctggacagGGAGAG	AAAAAGgtaatgac	23	94	1
24	157	gacaacagGTTGAT	TCTGTCgtaagtat	24	671	1
25	129	cctactagCCGTCT	TGGAAGgtaagaac	25	434	3
26	5333	gtttacagGCTGTT	GTCGGAgtaagaat	26	173	3
27	175	tacgtcagACAAAC	GTGACTgtaagcca	27	101	1
28	248	ttttttagGTGAAT	TTAGAGgtatgtat	28	167	3
29	184	ccctgtagGCACTC	ACTGTGgtaggaac	29	89	1
30	211	tctttcagGAACAT	GAGCAGgtaggcat	30	110	3
31	176	ttccacagTGTATT	TGTGTAgtaagcag	31	176	2
32	70	actaacagCAAGTG	TGACAAgtgagttt	32	146	3
33	101	tattacagTTTTGA	AGTGTGgtaagtgt	33	99	2
34	32	ctcaacagGATGTA	CGTGAGgtgagagt	34	82	3
35	178	tctttcagTTTAAT	TTTGCCgtaagaca	35	116	1
36	105	ctccaaagAATGTC	GATGTGgtgagctc	36	88	3
37	41	ctttctagATCCTA	TACCAGgtaaataa	37	142	3
38	120	tttaccagCCTGGC	GACTTGgtaagagg	38	131	1
39	99	tccttcagGGGTAT	GTGGCGgtaggttg	39	127	1
40	129	ctctccagCTAGGA	AAAACTgtaagtat	40	80	1
41	40	ctctgtagGAAACA	AGACTTgtgagtat	41	85	1
42	124	tataaaagGTGTGG	CACCAAgtaaggag	42	103	3
43	211	ttcttcagGTACTC				2

## Sheet: XM_030425714 
Genomic organization of the coding sequence of muc2b (XM_030425714) encoded in chromosome 8 (13617880-13651620, -1) of the fSpaAur1.1 assembly. a) Numeric and sequence details. b) Schematic representation (scale bar = 1000 bp)
a)								b)
Exon	Exon size (bp)	3' Splice acceptor	5' Splice donor	Intron	Intron size (bp)	Reading frame
1	64		TTACTGgtgagtcc	1	395	1
2	39	tttttcagTCATGG	TCACAGgtgattgt	2	103	3
3	262	caaactagAGGTGA	TAAATCgtgagaaa	3	156	3
4	115	gtctctagTGTTAC	CTTTGGgtatgtgt	4	669	2
5	91	gttctaagGTTGAG	AAAAAGgtaataac	5	82	1
6	113	gcttctagGAACAG	AATCAGgtatgtaa	6	83	3
7	214	accctcagACAGAC	TGTGCGgtaagaac	7	89	1
8	126	ctgaatagCAAGAA	CACCTGgtaagtgt	8	708	3
9	118	cttccaagGGACCG	ACAATGgtaatcac	9	91	3
10	139	gttgacagCACCTG	TCAAAAgtgaggca	10	129	2
11	105	gattttagGAAACT	AGCACGgtaaaatg	11	135	1
12	73	ccctgcagCAAACG	TCGTGGgtgagtgg	12	116	1
13	138	gcctgcagATGACA	TTGCAGgtttgttt	13	97	3
14	165	tcattcagGTCTCT	CCAAGGgtaggtaa	14	85	3
15	95	ctttgtagAGAAAT	GAAGCTgtaagcaa	15	100	3
16	127	ctccttagGCTTGT	CCTGCAgtaagtca	16	89	1
17	256	ttcaaaagGGAAGT	AACTTGgtgagaat	17	3913	3
18	50	catttcagCATCTG	ATGACTgtaagtac	18	103	2
19	101	gtcatcagCATGCA	GAATGTgtaagatt	19	101	3
20	152	ctgtacagGAGAGT	CACCTGgtgagccc	20	84	1
21	139	tttcatagCACTTG	ACGCAGgtatagag	21	76	2
22	108	tcttgcagGATTAT	CTAGGGgtaaatta	22	94	1
23	180	tctttcagAACAAA	TTCAAGgtgagcag	23	78	1
24	240	tatcccagGGAAAA	TCAAAGgtaaggaa	24	145	1
25	157	ccaaaaagGTGGAG	TATGCCgtgagtat	25	91	1
26	129	ttcattagCTCTAT	TAGAAGgtacaaat	26	246	3
27	151	tttttaagGTTGCT	GTACTGgtaggaca	27	2175	3
28	38	tcttttagTGATTG	TCCAAGgtaagcat	28	128	2
29	8828	ttttgcagCTTGCG	AGAAAGgtatttga	29	2884	3
30	172	ctttacagCATGGT	GCAAATgtaagttc	30	134	1
31	245	gtttgcagGTCTTT	AGCTTGgtaagttt	31	441	3
32	184	ttgtttagGTGTAC	AGTGTGgtaagttg	32	126	1
33	205	ttcacaagGTTATT	CAGCAAgtaagact	33	94	3
34	176	ccattaagGGTGTT	TGTGTGgtaggagg	34	98	2
35	70	tattgtagAATATA	TGCAAGgtaatcac	35	620	3
36	122	acattaagATACAA	CCTCCTgtaagaga	36	87	2
37	32	tgtttaagGCTGCA	AAAGAGgtaaatgc	37	85	3
38	169	ttaaatagGTCGGT	AGTGTGgtgagtta	38	1290	1
39	93	accaacagAATGTG	CCTGTGgtaggctt	39	123	3
40	41	ttatccagTACCCA	TACAGGgtaaggag	40	200	3
41	123	gttcacagCCCGGT	CCAAAGgtacttaa	41	566	1
42	102	tttttcagGGCTAT	ATTCAAgtaagtga	42	528	1
43	129	tctaacagCCTTCT	ATTCCTgtgagtat	43	219	1
44	40	ttttacagGGAACT	AAAGTTgtaagtgt	44	500	1
45	124	gaacacagGTACTC	ATCAATgtaagaag	45	151	3
46	298	atttacagGTACGT				2

## Sheet: XM_030439820 
Genomic organization of the coding sequence of muc19 (XM_030439820) encoded in chromosome 14 (7907420-7941256) of the fSpaAur1.1 assembly. a) Numeric and sequence details. b) Schematic representation (scale bar = 1000 bp)
a)								b)
Exon	Exon size (bp)	3' Splice acceptor	5' Splice donor	Intron	Intron size (bp)	Reading frame
1	49		CCTCAGgtaccctg	1	1513	1
2	45	tctcctagTTTTAG	AGAAATgtgagtat	2	290	3
3	226	gtgaccagACACTT	GAAAAGgtttgggc	3	6570	3
4	130	gtcaacagCGTTTC	TTGTGGgtgagagg	4	97	2
5	64	tcgtcaagGTCGAG	GCACAGgtattata	5	974	1
6	80	gaatatagGCAACC	AGTCCAgtaagtta	6	208	3
7	196	atttgtagGAATGC	AATGTGgtaggtgc	7	101	1
8	126	gaacgcagACAAAC	CAGAGGgtgagcac	8	91	3
9	121	tgttgcagGTAAAG	GTCATGgtaaacag	9	165	3
10	136	cttcacagTAAATG	TTACAGgtgatttt	10	89	2
11	78	cttctaagGGTTTC	TTTCAGgtacaggc	11	112	1
12	70	atttgcagGAAAAG	AGTCTGgtaaaaac	12	390	1
13	138	cctgtcagACAATG	TCTCAGgttaggat	13	120	3
14	150	tctttcagGTCTAT	ACAATGgttaatgt	14	257	3
15	95	ttttgcagAGATAT	CACAGGgtaacaag	15	117	3
16	133	atttctagGCTTGC	ACTGCAgtgagttc	16	188	1
17	244	tgtcccagCTGTGA	GAAATGgtgagatg	17	179	3
18	41	tatttcagCTATTG	ATTGTGgtaaatat	18	309	2
19	89	tgcatcagGATGCT	CCCATGgtaggtct	19	237	3
20	155	atttccagAGCGAC	AACTTGgtaacacc	20	105	1
21	139	tcttacagTACCTG	GTAGAGgtgagagc	21	119	2
22	105	cacgtcagGATGGC	CTGCAGgtggctgg	22	322	1
23	195	ttttatagGGCGAA	TGGAGGgtgagtga	23	201	1
24	73	ttctgcagAATCTA	CAGCAGgttaaaag	24	87	1
25	170	gtttttagTGGCCT	TTTAAAgtatgcat	25	256	3
26	157	attcccagGTGGAT	TGTGTCgtaagtta	26	691	1
27	111	aaccatagCGGTCT	TGGAAGgtaaaaag	27	266	3
28	142	tggaaaagGCTGCT	TAAGTGgtaagttg	28	134	3
29	29	tatgtcagCCGCTG	AGTGTAgtaagtat	29	171	2
30	132	tccaacagCACCTC	CTGTGCattccacc	30	300	3
31	1329	aactgtacCTTCCA	AAGAGAgtaagttt	31	114	3
32	207	tgctgtagATTATC	GTGACTgtaagtgt	32	2167	3
33	242	gtctctagGTCGCT	GTACAGgtaggatg	33	135	3
34	187	taccctagGCCACC	AATGTGgtgggtaa	34	673	1
35	229	tctctcagGTGTGT	CCACCCgtaagcta	35	252	3
36	167	ttccatagAGTCTT	GCTGTGgtatgtgc	36	692	2
37	70	tgtttcagATGTGC	TGGAGGgtttgtaa	37	131	3
38	110	ctgtatagAGTGCG	GTACCTgtgagtaa	38	164	2
39	32	ttcaacagATTGCA	AGACTGgtaaatat	39	95	3
40	151	tcctctagCCTGGC	CTTGTGgtaagcac	40	100	1
41	38	tttttcagTTGAGA	TACATGgtatgtta	41	140	3
42	108	gtgtgtagGTGGGG	CAGGAGgtactgca	42	771	1
43	40	atcaacagGCGGAC	ATAAATgtaagtta	43	113	1
44	109	cactccagGTAACC	GCCCAGgtgagagg	44	1067	3
45	169	ggcaacagTGTGGT				2

## Sheet: XM_030418634 
Genomic organization of the coding sequence of imuc (XM_030418634) encoded in chromosome 6 (16740620-16749443) of the fSpaAur1.1 assembly. a) Numeric and sequence details. b) Schematic representation (scale bar = 1000 bp)
a)								b)
Exon	Exon size (bp)	3' Splice acceptor	5' Splice donor	Intron	Intron size (bp)	Reading frame
1	3883	…	ATATCGgtgagatt	1	148	1
2	125	ttgtgcagATCCGG	CAGGAGgtacatca	2	201	3
3	65	tgtttcagCTTGAA	GTTATCgtaggttt	3	93	1
4	200	tactgtagATCGGG	TTACAAgtaagtgc	4	132	2
5	166	tcaatcagATATCA	CTGTAGgtaagcca	5	114	3
6	165	ctccccagGTGCTT	TGTTTGgtgagtcc	6	113	2
7	71	tattttagGAAAAC	AAACAGgtctgtcc	7	114	2
8	62	ttccccagGAGATC				3

## Sheet: XM_030442219 
Genomic organization of the coding sequence of muc4 (XM_030442219) encoded in chromosome 15 (17522946-17547350) of the fSpaAur1.1 assembly. a) Numeric and sequence details. b) Schematic representation (scale bar = 1000 bp)
a)								b)
Exon	Exon size (bp)	3' Splice acceptor	5' Splice donor	Intron	Intron size (bp)	Reading frame
1	80		TGTGCGgtgagtga	1	3192	1
2	56	tgtcacagGTTTCT	GGGCAGgtatctta	2	132	2
3	1623	tttttcagTTGCTG	CAGAAGgtacatgc	3	1194	3
4	123	cttactagATGTGA	GCTCTGgtaggtat	4	141	3
5	1995	aattatagACTTTG	AGAGGGgttagcta	5	353	3
6	134	cccaccagAGAGCA	ATTTATgtgagttt	6	475	3
7	168	cttctcagTTTTCT	TATCAGgtcagatg	7	203	1
8	180	ctttttagGAATAT	TCAGAGgtacgatg	8	864	1
9	592	attttcagACAAAC	ATATCGgtaataca	9	641	1
10	150	ctctccagATGAAG	GTGTAGgtgaggga	10	131	3
11	218	cgttgcagCTATGG	GGCAAGgtcaggat	11	318	3
12	82	tttttcagATTGAA	GAGTTGgtaatgat	12	174	1
13	291	cctttcagGTGTCG	TGTCCTgtgagtgg	13	619	3
14	237	gtttctagGGGCAG	TCTATGgtgagatg	14	89	3
15	153	tctgccagGTAACA	GCAGCGgtgagaga	15	407	3
16	179	cgctccagGTGACG	TTCCAGgtgctgtt	16	1046	3
17	193	cctcctagGTGGTG	AGCATGgtctgtag	17	117	1
18	120	ccacacagACATGT	GCACAGgtactgac	18	87	3
19	120	tgttgtagATATAA	GATGTGgtatgtgg	19	1136	3
20	21	ctctgcagGTGACT	CTCCAGgtaagact	20	133	3
21	62	ctctgcagGGTGCA	AAGCAGgtgtgtga	21	113	3
22	193	ttcctcagCTGGTG	TTGATGgtaaacta	22	89	1
23	129	acttacagATCTGG	TAATAGgtgagcaa	23	299	3
24	136	ctctgcagACAGAG	TGGAGAgtgagtaa	24	4284	3
25	142	tcttccagCCTCCC				2

## Sheet: XM_030399104
Genomic organization of the coding sequence of muc18 (XM_030399104) encoded in chromosome 2 (16900226-16938783, -1) of the fSpaAur1.1 assembly. a) Numeric and sequence details. b) Schematic representation (scale bar = 1000 bp)
a)								b)
Exon	Exon size (bp)	3' Splice acceptor	5' Splice donor	Intron	Intron size (bp)	Reading frame
1	64		GGGGAGgtgagtgt	1	25677	1
2	125	tttttcagTGTGGG	TTCTTTgtgagtct	2	88	3
3	223	acctttagGTGACT	TGTTTGgtaagatt	3	731	1
4	71	ctctgcagATGCAC	TCCAAGgtaaaagg	4	113	3
5	88	tgctaaagATCGGC	AAGATGgtgagctg	5	105	1
6	180	tcttttagAGGTGG	TATACTgtgagtct	6	1633	3
7	131	tgtttcagACCCCT	GGAGAAgtaagaaa	7	108	3
8	136	ttttgtagGAAGAA	TCCACTgtaaggaa	8	108	1
9	113	ttgtgtagATCTGG	TTCAAGgtcatata	9	802	3
10	142	gtgtgtagGACGGA	TGCAAGgtaaatct	10	234	1
11	128	gtctgcagGACAAC	GGAAAGgtacgtga	11	312	3
12	142	tgtgccagGTCCTC	AAGCCAgtgagttc	12	332	1
13	102	gttttcagCTACAC	CCACAGgtaagacc	13	2242	3
14	45	tttctcagTCAAAC	AGAAAGgtttgtac	14	488	3
15	127	tccaccagAGAGCA	GGACCTgtaagtgc	15	1482	3
16	124	tctcacagCACCAA				2

## Sheet: XM_030399162 
Genomic organization of the coding sequence of muc13 (XM_030399162) encoded in chromosome 20 (14561327-14575298, -1) of the fSpaAur1.1 assembly. a) Numeric and sequence details. b) Schematic representation (scale bar = 1000 bp)
a)								b)
Exon	Exon size (bp)	3' Splice acceptor	5' Splice donor	Intron	Intron size (bp)	Reading frame
1	55		GTCTTGgtaagtcg	1	1396	1
2	405	tgatgcagTCATTC	ATCCAGgtaatttc	2	126	3
3	123	ctttgaagACTCTT	AAAATGgtaagtac	3	340	1
4	110	ttttttagCCAAAG	AGCCAGgtaagcaa	4	462	3
5	59	aaacacagCTTCAA	ACTGGAgtaagtca	5	139	1
6	176	ctatatagGCCCTT	TTATAAgtaagttt	6	786	2
7	129	atttaaagGTGAAA	GTATTGgtaagttt	7	148	3
8	43	ttttgtagCTTGTC	TGTCAAgtaagtgc	8	193	3
9	38	tctttcagATGTTC	GTGAATgtgagtat	9	378	2
10	88	tttgttagCATGGC	CCTCAAgtgagtat	10	227	3
11	268	ctttccagACCCTC	AACGCGgtgagtac	11	181	2
12	219	catcgtagCGACTG				1
