# Supplementary material for: Mucosal affairs: glycosylation and expression changes of gill goblet cells and mucins in a fish–polyopisthocotylidan interaction
Source: Front Vet Sci. 2024 Apr 9;11:1347707. doi: 10.3389/fvets.2024.1347707 (PMC11035888; doi:10.3389/fvets.2024.1347707)
Supplement: Supplementary file 2 [file Table_2.XLSX]

## Sheet: ST2A
Supplementary Table 2A: Results from the in silico search of enzymes related to glycosylation in the gilthead seabream genome (Pérez-Sánchez et al., 2019). The query was conducted by term search within the genome annotation targeting silialidases, mannosidases, fucosyltransferases, acetylglucosaminyltransferases, sialyltransferases, mannosyltransferases glucosyltransferases, and phosphomannomutas…
Transcript ID	Annotation in genome	Symbol
	Sialidases
g90266.t1	Sialidase-1	neu1
g3021.t1	Sialidase-3	neu3
g74532.t1	sialidase-3-like	neu3
g3726.t1	sialidase-3-like	neu3
g73984.t1	sialidase-4	neu4
g9817.t1	sialidase-like	neu1
g28653.t1	sialidase-like	neu1
g205.t1	sialidase-like, partial	neu1
g18977.t1	sialidase-like, partial	neu1
g27603.t1	sialidase-like, partial	neu1
	Mannosidases
g75563.t1	Alpha-mannosidase 2C1	man2c1
g42383.t1	alpha-mannosidase 2-like isoform X1	man2a2
g26201.t1	alpha-mannosidase 2x	man2a2
g26200.t1	alpha-mannosidase 2x	man2a2
g16916.t1	alpha-mannosidase 2x	man2a2
g16915.t1	Alpha-mannosidase 2x	man2a2
g26202.t1	Alpha-mannosidase 2x	man2a2
g18048.t1	Beta-mannosidase	manba
g41510.t1	Endoplasmic reticulum mannosyl-oligosaccharide 1,2-alpha-mannosidase	man1b1
g22996.t1	Endoplasmic reticulum mannosyl-oligosaccharide 1,2-alpha-mannosidase	man1b1
g22997.t1	Endoplasmic reticulum mannosyl-oligosaccharide 1,2-alpha-mannosidase	man1b1
g41509.t1	endoplasmic reticulum mannosyl-oligosaccharide 1,2-alpha-mannosidase-like	man1b1
g60006.t1	epididymis-specific alpha-mannosidase isoform X2	man2b2
g86327.t1	ER degradation-enhancing alpha-mannosidase-like 1	edem1
g86328.t1	ER degradation-enhancing alpha-mannosidase-like 1	edem1
g86329.t1	ER degradation-enhancing alpha-mannosidase-like 1	edem1
g80333.t1	ER degradation-enhancing alpha-mannosidase-like 1	edem1
g92754.t1	ER degradation-enhancing alpha-mannosidase-like 3	edem3
g92756.t1	ER degradation-enhancing alpha-mannosidase-like 3	edem3
g92091.t1	ER degradation-enhancing alpha-mannosidase-like 3	edem3
g12775.t1	ER degradation-enhancing alpha-mannosidase-like protein 2	edem2
g14951.t1	ER degradation-enhancing alpha-mannosidase-like protein 2	edem2
g92753.t1	ER degradation-enhancing alpha-mannosidase-like protein 3	edem3
g92752.t1	ER degradation-enhancing alpha-mannosidase-like protein 3 isoform X3	edem3
g92755.t1	ER degradation-enhancing alpha-mannosidase-like protein 3, partial	edem3
g89542.t1	Glycoprotein endo-alpha-1,2-mannosidase	manea
g89541.t1	Glycoprotein endo-alpha-1,2-mannosidase	manea
g79524.t1	glycoprotein endo-alpha-1,2-mannosidase-like protein	manea
g73745.t1	glycoprotein endo-alpha-1,2-mannosidase-like protein	manea
g21473.t1	Glycoprotein endo-alpha-1,2-mannosidase-like protein	manea
g79525.t1	Glycoprotein endo-alpha-1,2-mannosidase-like protein	manea
g79523.t1	Glycoprotein endo-alpha-1,2-mannosidase-like protein	manea
g73747.t1	Glycoprotein endo-alpha-1,2-mannosidase-like protein	manea
g26540.t1	Glycoprotein endo-alpha-1,2-mannosidase-like protein	manea
g16764.t1	lysosomal alpha-mannosidase	man2b1
g16763.t1	Lysosomal alpha-mannosidase	man2b1
g53425.t1	Lysosomal alpha-mannosidase	man2b1
g53424.t1	Lysosomal alpha-mannosidase	man2b1
g16765.t1	Lysosomal alpha-mannosidase	man2b1
g53423.t1	lysosomal alpha-mannosidase isoform X2	man2b1
g81778.t1	mannosyl-oligosaccharide 1,2-alpha-mannosidase IA	man1a1
g81780.t1	mannosyl-oligosaccharide 1,2-alpha-mannosidase IA	man1a1
g81777.t1	Mannosyl-oligosaccharide 1,2-alpha-mannosidase IA	man1a1
g40402.t1	Mannosyl-oligosaccharide 1,2-alpha-mannosidase IA	man1a1
g83747.t1	Mannosyl-oligosaccharide 1,2-alpha-mannosidase IA	man1a1
g83750.t1	Mannosyl-oligosaccharide 1,2-alpha-mannosidase IA	man1a1
g83748.t1	Mannosyl-oligosaccharide 1,2-alpha-mannosidase IA	man1a1
g83746.t1	Mannosyl-oligosaccharide 1,2-alpha-mannosidase IA	man1a1
g81776.t1	Mannosyl-oligosaccharide 1,2-alpha-mannosidase IA	man1a1
g81779.t1	mannosyl-oligosaccharide 1,2-alpha-mannosidase IA-like	man1a1
g40401.t1	mannosyl-oligosaccharide 1,2-alpha-mannosidase IB	man1a2
g3475.t1	mannosyl-oligosaccharide 1,2-alpha-mannosidase IB-like	man1a2
g17726.t1	mannosyl-oligosaccharide 1,2-alpha-mannosidase IB-like	man1a2
g83753.t1	Mannosyl-oligosaccharide 1,2-alpha-mannosidase IC	man1c1
g83751.t1	Mannosyl-oligosaccharide 1,2-alpha-mannosidase IC	man1c1
g83752.t1	Mannosyl-oligosaccharide 1,2-alpha-mannosidase IC	man1c1
	Fucosyltransferases
g92745.t1	alpha-(1,3)-fucosyltransferase 7-like	fut7
g44366.t1	alpha-(1,3)-fucosyltransferase 9-like	fut9
g73978.t1	alpha-(1,3)-fucosyltransferase 4-like	fut4
g43321.t1	Alpha-(1,3)-fucosyltransferase	fut1
g53493.t1	Alpha-(1,3)-fucosyltransferase	fut1
g43329.t1	Alpha-(1,3)-fucosyltransferase	fut1
g67594.t1	alpha-(1,3)-fucosyltransferase-like [Takifugu rubripes]	fut1
g88715.t1	Alpha-(1,3)-fucosyltransferase 11	fut11
g88720.t1	Alpha-(1,3)-fucosyltransferase 11	fut11
g88718.t1	Alpha-(1,3)-fucosyltransferase 11	fut11
g88721.t1	Alpha-(1,3)-fucosyltransferase 11	fut11
g89128.t1	Alpha-(1,6)-fucosyltransferase	fut8
g67576.t1	alpha3-fucosyltransferase [Takifugu rubripes]	fut4
g67590.t1	alpha3-fucosyltransferase [Takifugu rubripes]	fut4
g90292.t1	alpha3-fucosyltransferase [Takifugu rubripes]	fut4
g67592.t1	alpha3-fucosyltransferase [Takifugu rubripes]	fut4
g67584.t1	alpha3-fucosyltransferase [Takifugu rubripes]	fut4
g37153.t1	GDP-fucose protein O-fucosyltransferase 1	pofut1
g37152.t1	GDP-fucose protein O-fucosyltransferase 1	pofut1
g37151.t1	GDP-fucose protein O-fucosyltransferase 1	pofut1
g85697.t1	GDP-fucose protein O-fucosyltransferase 2	pofut2
g85699.t1	GDP-fucose protein O-fucosyltransferase 2	pofut2
g85696.t1	GDP-fucose protein O-fucosyltransferase 2	pofut2
	Acetylglucosaminyltransferases
g67476.t1	Alpha-1,3-mannosyl-glycoprotein 2-beta-N-acetylglucosaminyltransferase	mgat1
g43134.t1	Alpha-1,3-mannosyl-glycoprotein 2-beta-N-acetylglucosaminyltransferase	mgat1
g43133.t1	Alpha-1,3-mannosyl-glycoprotein 2-beta-N-acetylglucosaminyltransferase	mgat1
g43135.t1	Alpha-1,3-mannosyl-glycoprotein 2-beta-N-acetylglucosaminyltransferase	mgat1
g98013.t1	alpha-1,3-mannosyl-glycoprotein 4-beta-N-acetylglucosaminyltransferase B	mgat4b
g34804.t1	alpha-1,3-mannosyl-glycoprotein 4-beta-N-acetylglucosaminyltransferase B	mgat4b
g70538.t1	Alpha-1,3-mannosyl-glycoprotein 4-beta-N-acetylglucosaminyltransferase B	mgat4b
g51267.t1	Alpha-1,3-mannosyl-glycoprotein 4-beta-N-acetylglucosaminyltransferase B	mgat4b
g29972.t1	Alpha-1,3-mannosyl-glycoprotein 4-beta-N-acetylglucosaminyltransferase B	mgat4b
g97458.t1	Alpha-1,3-mannosyl-glycoprotein 4-beta-N-acetylglucosaminyltransferase B	mgat4b
g78242.t1	Alpha-1,3-mannosyl-glycoprotein 4-beta-N-acetylglucosaminyltransferase C	mgat4c
g78251.t1	alpha-1,3-mannosyl-glycoprotein 4-beta-N-acetylglucosaminyltransferase C isoform X1	mgat4c
g78277.t1	alpha-1,3-mannosyl-glycoprotein 4-beta-N-acetylglucosaminyltransferase C-like	mgat4c
g71989.t1	alpha-1,6-mannosyl-glycoprotein 2-beta-N-acetylglucosaminyltransferase	mgat2
g34391.t1	Alpha-1,6-mannosyl-glycoprotein 2-beta-N-acetylglucosaminyltransferase	mgat2
g34389.t1	Alpha-1,6-mannosyl-glycoprotein 2-beta-N-acetylglucosaminyltransferase	mgat2
g34392.t1	Alpha-1,6-mannosyl-glycoprotein 2-beta-N-acetylglucosaminyltransferase	mgat2
g78166.t1	Alpha-1,6-mannosylglycoprotein 6-beta-N-acetylglucosaminyltransferase A	mgat5
g70804.t1	Alpha-1,6-mannosylglycoprotein 6-beta-N-acetylglucosaminyltransferase A	mgat5
g70805.t1	alpha-1,6-mannosylglycoprotein 6-beta-N-acetylglucosaminyltransferase A, partial	mgat5
g78167.t1	alpha-1,6-mannosylglycoprotein 6-beta-N-acetylglucosaminyltransferase A-like	mgat5
g67344.t1	Alpha-1,6-mannosylglycoprotein 6-beta-N-acetylglucosaminyltransferase B	mgat5b
g804.t1	Alpha-1,6-mannosylglycoprotein 6-beta-N-acetylglucosaminyltransferase B	mgat5b
g95993.t1	alpha-1,6-mannosylglycoprotein 6-beta-N-acetylglucosaminyltransferase B-like	mgat5b
g806.t1	alpha-1,6-mannosylglycoprotein 6-beta-N-acetylglucosaminyltransferase B-like	mgat5b
g67359.t1	alpha-1,6-mannosylglycoprotein 6-beta-N-acetylglucosaminyltransferase B-like	mgat5b
g805.t1	alpha-1,6-mannosylglycoprotein 6-beta-N-acetylglucosaminyltransferase B-like isoform X2	mgat5b
g67357.t1	alpha-1,6-mannosylglycoprotein 6-beta-N-acetylglucosaminyltransferase B-like isoform X5	mgat5b
g14088.t1	beta-1,3-galactosyl-O-glycosyl-glycoprotein beta-1,6-N-acetylglucosaminyltransferase	bo17
g14093.t1	beta-1,3-galactosyl-O-glycosyl-glycoprotein beta-1,6-N-acetylglucosaminyltransferase	bo17
g3201.t1	beta-1,3-galactosyl-O-glycosyl-glycoprotein beta-1,6-N-acetylglucosaminyltransferase	bo17
g34561.t1	Beta-1,3-galactosyl-O-glycosyl-glycoprotein beta-1,6-N-acetylglucosaminyltransferase	bo17
g34560.t1	Beta-1,3-galactosyl-O-glycosyl-glycoprotein beta-1,6-N-acetylglucosaminyltransferase	bo17
g34556.t1	Beta-1,3-galactosyl-O-glycosyl-glycoprotein beta-1,6-N-acetylglucosaminyltransferase	bo17
g14087.t1	Beta-1,3-galactosyl-O-glycosyl-glycoprotein beta-1,6-N-acetylglucosaminyltransferase	bo17
g84283.t1	beta-1,3-galactosyl-O-glycosyl-glycoprotein beta-1,6-N-acetylglucosaminyltransferase 3	gcnt3
g57270.t1	beta-1,3-galactosyl-O-glycosyl-glycoprotein beta-1,6-N-acetylglucosaminyltransferase 4	gcnt4
g57271.t1	beta-1,3-galactosyl-O-glycosyl-glycoprotein beta-1,6-N-acetylglucosaminyltransferase 4	gcnt4
g4292.t1	Beta-1,3-galactosyl-O-glycosyl-glycoprotein beta-1,6-N-acetylglucosaminyltransferase 4	gcnt4
g2272.t1	Beta-1,3-galactosyl-O-glycosyl-glycoprotein beta-1,6-N-acetylglucosaminyltransferase 4	gcnt4
g2270.t1	Beta-1,3-galactosyl-O-glycosyl-glycoprotein beta-1,6-N-acetylglucosaminyltransferase 4	gcnt4
g4293.t1	beta-1,3-galactosyl-O-glycosyl-glycoprotein beta-1,6-N-acetylglucosaminyltransferase 4-like	gcnt4
g98155.t1	beta-1,3-galactosyl-O-glycosyl-glycoprotein beta-1,6-N-acetylglucosaminyltransferase isoform X3	bo17
g34562.t1	beta-1,3-galactosyl-O-glycosyl-glycoprotein beta-1,6-N-acetylglucosaminyltransferase isoform X3	bo17
g27622.t1	beta-1,3-N-acetylglucosaminyltransferase lunatic fringe-like	lfng
g16767.t1	Beta-1,3-N-acetylglucosaminyltransferase manic fringe	mfng
g16761.t1	Beta-1,3-N-acetylglucosaminyltransferase manic fringe	mfng
g81415.t1	Beta-1,3-N-acetylglucosaminyltransferase radical fringe	rfng
g94442.t1	Beta-1,3-N-acetylglucosaminyltransferase radical fringe	rfng
g22.t1	beta-1,4-mannosyl-glycoprotein 4-beta-N-acetylglucosaminyltransferase	mgat3
g21.t1	Beta-1,4-mannosyl-glycoprotein 4-beta-N-acetylglucosaminyltransferase	mgat3
g36483.t1	beta-1,4-mannosyl-glycoprotein 4-beta-N-acetylglucosaminyltransferase-like	mgat3
g45056.t1	beta-1,4-mannosyl-glycoprotein 4-beta-N-acetylglucosaminyltransferase-like	mgat3
g81453.t1	beta-1,4-mannosyl-glycoprotein 4-beta-N-acetylglucosaminyltransferase-like	mgat3
g72851.t1	beta-1,4-mannosyl-glycoprotein 4-beta-N-acetylglucosaminyltransferase-like	mgat3
g48598.t1	N-acetyllactosaminide beta-1,3-N-acetylglucosaminyltransferase	b3gnt1
g92566.t1	N-acetyllactosaminide beta-1,3-N-acetylglucosaminyltransferase 2-like	b3gnt2
g29822.t1	N-acetyllactosaminide beta-1,3-N-acetylglucosaminyltransferase 2-like	b3gnt2
g61301.t1	N-acetyllactosaminide beta-1,3-N-acetylglucosaminyltransferase 2-like	b3gnt2
g97357.t1	phosphatidylinositol N-acetylglucosaminyltransferase subunit A	piga
g97350.t1	Phosphatidylinositol N-acetylglucosaminyltransferase subunit A	piga
g97353.t1	Phosphatidylinositol N-acetylglucosaminyltransferase subunit A	piga
g77673.t1	Phosphatidylinositol N-acetylglucosaminyltransferase subunit C	pigc
g48256.t1	Phosphatidylinositol N-acetylglucosaminyltransferase subunit H	pigh
g55876.t1	Phosphatidylinositol N-acetylglucosaminyltransferase subunit P	pigp
g25686.t1	Phosphatidylinositol N-acetylglucosaminyltransferase subunit Q	pigq
g25485.t1	Phosphatidylinositol N-acetylglucosaminyltransferase subunit Y	pigy
g25483.t1	Phosphatidylinositol N-acetylglucosaminyltransferase subunit Y	pigy
g25484.t1	Phosphatidylinositol N-acetylglucosaminyltransferase subunit Y	pigy
g8088.t1	Protein O-linked-mannose beta-1,2-N-acetylglucosaminyltransferase 1	pomgnt1
g38215.t1	Protein O-linked-mannose beta-1,2-N-acetylglucosaminyltransferase 1	pomgnt1
g2159.t1	Protein O-linked-mannose beta-1,2-N-acetylglucosaminyltransferase 1	pomgnt1
g38214.t1	protein O-linked-mannose beta-1,2-N-acetylglucosaminyltransferase 1-like isoform X2	pomgnt1
g38213.t1	protein O-linked-mannose beta-1,2-N-acetylglucosaminyltransferase 1-like isoform X2	pomgnt1
g53005.t1	protein O-linked-mannose beta-1,4-N-acetylglucosaminyltransferase 2	pomgnt2
g86042.t1	putative UDP-GlcNAc:betaGal beta-1,3-N-acetylglucosaminyltransferase LOC100288842, partial	b3gntl1
g86041.t1	putative UDP-GlcNAc:betaGal beta-1,3-N-acetylglucosaminyltransferase LOC402377	b3gntl1
g32449.t1	UDP-GlcNAc:betaGal beta-1,3-N-acetylglucosaminyltransferase 2	b3gnt2
g32448.t1	UDP-GlcNAc:betaGal beta-1,3-N-acetylglucosaminyltransferase 2	b3gnt2
g32447.t1	UDP-GlcNAc:betaGal beta-1,3-N-acetylglucosaminyltransferase 2	b3gnt2
g32446.t1	UDP-GlcNAc:betaGal beta-1,3-N-acetylglucosaminyltransferase 2	b3gnt2
g81640.t1	UDP-GlcNAc:betaGal beta-1,3-N-acetylglucosaminyltransferase 3	b3gnt3
g1684.t1	UDP-GlcNAc:betaGal beta-1,3-N-acetylglucosaminyltransferase 3	b3gnt3
g47405.t1	UDP-GlcNAc:betaGal beta-1,3-N-acetylglucosaminyltransferase 3	b3gnt3
g47410.t1	UDP-GlcNAc:betaGal beta-1,3-N-acetylglucosaminyltransferase 3	b3gnt3
g4475.t1	UDP-GlcNAc:betaGal beta-1,3-N-acetylglucosaminyltransferase 3	b3gnt3
g95844.t1	UDP-GlcNAc:betaGal beta-1,3-N-acetylglucosaminyltransferase 5	b3gnt5
g95843.t1	UDP-GlcNAc:betaGal beta-1,3-N-acetylglucosaminyltransferase 5	b3gnt5
g14797.t1	UDP-GlcNAc:betaGal beta-1,3-N-acetylglucosaminyltransferase 5	b3gnt5
g47406.t1	UDP-GlcNAc:betaGal beta-1,3-N-acetylglucosaminyltransferase 6	b3gnt6
g29221.t1	UDP-GlcNAc:betaGal beta-1,3-N-acetylglucosaminyltransferase 7	b3gnt7
g29821.t1	UDP-GlcNAc:betaGal beta-1,3-N-acetylglucosaminyltransferase 7	b3gnt7
g81553.t1	UDP-GlcNAc:betaGal beta-1,3-N-acetylglucosaminyltransferase 7	b3gnt7
g80404.t1	UDP-GlcNAc:betaGal beta-1,3-N-acetylglucosaminyltransferase 7	b3gnt7
g63075.t1	UDP-GlcNAc:betaGal beta-1,3-N-acetylglucosaminyltransferase 9 isoform X2	b3gnt9
g70422.t1	UDP-GlcNAc:betaGal beta-1,3-N-acetylglucosaminyltransferase-like protein 1	b3gntl1
g70425.t1	UDP-GlcNAc:betaGal beta-1,3-N-acetylglucosaminyltransferase-like protein 1 isoform X1	b3gntl1
g70426.t1	UDP-GlcNAc:betaGal beta-1,3-N-acetylglucosaminyltransferase-like protein 1 isoform X1	b3gntl1
g88730.t1	UDP-N-acetylglucosamine--peptide N-acetylglucosaminyltransferase 110 kDa subunit	ogt
g88728.t1	UDP-N-acetylglucosamine--peptide N-acetylglucosaminyltransferase 110 kDa subunit	ogt
g88729.t1	UDP-N-acetylglucosamine--peptide N-acetylglucosaminyltransferase 110 kDa subunit	ogt
	Sialyltransferases
g95249.t1	alpha-2,6-sialyltransferase ST6GalNAc III [Takifugu rubripes]	st6galnac3
g84387.t1	alpha-2,8-sialyltransferase 8B-like [Maylandia zebra]	st8sia2
g84385.t1	alpha-2,8-sialyltransferase 8B-like [Maylandia zebra]	st8sia2
g86063.t1	Alpha-2,8-sialyltransferase 8E	st8sia5
g94265.t1	Alpha-2,8-sialyltransferase 8F	st8sia5
g94263.t1	Alpha-2,8-sialyltransferase 8F	st8sia5
g30484.t1	Alpha-2,8-sialyltransferase 8F	st8sia5
g48440.t1	Alpha-N-acetylgalactosaminide alpha-2,6-sialyltransferase 1	st6galnac1
g48441.t1	Alpha-N-acetylgalactosaminide alpha-2,6-sialyltransferase 1	st6galnac1
g13051.t1	alpha-N-acetylgalactosaminide alpha-2,6-sialyltransferase 2	st6galnac2
g70921.t1	Alpha-N-acetylgalactosaminide alpha-2,6-sialyltransferase 2	st6galnac2
g92150.t1	Alpha-N-acetylgalactosaminide alpha-2,6-sialyltransferase 5	st6galnac5
g95247.t1	Alpha-N-acetylgalactosaminide alpha-2,6-sialyltransferase 5	st6galnac5
g95248.t1	alpha-N-acetylgalactosaminide alpha-2,6-sialyltransferase 5-like	st6galnac5
g83613.t1	alpha-N-acetylneuraminide alpha-2,8-sialyltransferase-like	st8sia1
g86013.t1	Alpha-N-acetyl-neuraminyl-2,3-beta-galactosyl-1, 3-N-acetyl-galactosaminide alpha-2,6-sialyltransferase	st6galnac4
g23161.t1	Alpha-N-acetyl-neuraminyl-2,3-beta-galactosyl-1, 3-N-acetyl-galactosaminide alpha-2,6-sialyltransferase	st6galnac4
g25582.t1	beta-galactoside alpha-2,6-sialyltransferase 1-like	st6gal1
g31090.t1	beta-galactoside alpha-2,6-sialyltransferase 2	st6gal2
g97431.t1	beta-galactoside alpha-2,6-sialyltransferase 2	st6gal2
g31093.t1	Beta-galactoside alpha-2,6-sialyltransferase 2	st6gal2
g15251.t1	Beta-galactoside alpha-2,6-sialyltransferase 2	st6gal2
g32574.t1	Beta-galactoside alpha-2,6-sialyltransferase 2	st6gal2
g57059.t1	CMP-N-acetylneuraminate-beta-1,4-galactoside alpha-2,3-sialyltransferase	st3gal3
g95466.t1	CMP-N-acetylneuraminate-beta-1,4-galactoside alpha-2,3-sialyltransferase	st3gal3
g95467.t1	CMP-N-acetylneuraminate-beta-1,4-galactoside alpha-2,3-sialyltransferase	st3gal3
g57078.t1	CMP-N-acetylneuraminate-beta-1,4-galactoside alpha-2,3-sialyltransferase	st3gal3
g57049.t1	CMP-N-acetylneuraminate-beta-1,4-galactoside alpha-2,3-sialyltransferase	st3gal3
g57041.t1	CMP-N-acetylneuraminate-beta-1,4-galactoside alpha-2,3-sialyltransferase	st3gal3
g16567.t1	CMP-N-acetylneuraminate-beta-1,4-galactoside alpha-2,3-sialyltransferase-like	st3gal3
g23226.t1	CMP-N-acetylneuraminate-beta-1,4-galactoside alpha-2,3-sialyltransferase-like	st3gal3
g35194.t1	CMP-N-acetylneuraminate-beta-1,4-galactoside alpha-2,3-sialyltransferase-like	st3gal3
g49540.t1	CMP-N-acetylneuraminate-beta-1,4-galactoside alpha-2,3-sialyltransferase-like	st3gal3
g80840.t1	CMP-N-acetylneuraminate-beta-1,4-galactoside alpha-2,3-sialyltransferase-like	st3gal3
g66027.t1	CMP-N-acetylneuraminate-beta-1,4-galactoside alpha-2,3-sialyltransferase-like	st3gal3
g56157.t1	CMP-N-acetylneuraminate-beta-1,4-galactoside alpha-2,3-sialyltransferase-like	st3gal3
g91514.t1	CMP-N-acetylneuraminate-beta-1,4-galactoside alpha-2,3-sialyltransferase-like	st3gal3
g60680.t1	CMP-N-acetylneuraminate-beta-1,4-galactoside alpha-2,3-sialyltransferase-like	st3gal3
g81540.t1	CMP-N-acetylneuraminate-beta-1,4-galactoside alpha-2,3-sialyltransferase-like	st3gal3
g46211.t1	CMP-N-acetylneuraminate-beta-1,4-galactoside alpha-2,3-sialyltransferase-like	st3gal3
g57067.t1	CMP-N-acetylneuraminate-beta-1,4-galactoside alpha-2,3-sialyltransferase-like	st3gal3
g52567.t1	CMP-N-acetylneuraminate-beta-1,4-galactoside alpha-2,3-sialyltransferase-like	st3gal3
g64533.t1	CMP-N-acetylneuraminate-beta-galactosamide-alpha-2, 3-sialyltransferase 4	st3gal2
g64534.t1	CMP-N-acetylneuraminate-beta-galactosamide-alpha-2, 3-sialyltransferase 4	st3gal2
g64535.t1	CMP-N-acetylneuraminate-beta-galactosamide-alpha-2, 3-sialyltransferase 4	st3gal2
g3165.t1	CMP-N-acetylneuraminate-beta-galactosamide-alpha-2,3-sialyltransferase 1-like	st3gal1
g64257.t1	CMP-N-acetylneuraminate-beta-galactosamide-alpha-2,3-sialyltransferase 1-like	st3gal1
g64264.t1	CMP-N-acetylneuraminate-beta-galactosamide-alpha-2,3-sialyltransferase 1-like isoform X1	st3gal1
g64268.t1	CMP-N-acetylneuraminate-beta-galactosamide-alpha-2,3-sialyltransferase 1-like isoform X1	st3gal1
g61022.t1	CMP-N-acetylneuraminate-beta-galactosamide-alpha-2,3-sialyltransferase 2	st3gal2
g61023.t1	CMP-N-acetylneuraminate-beta-galactosamide-alpha-2,3-sialyltransferase 2	st3gal2
g61024.t1	CMP-N-acetylneuraminate-beta-galactosamide-alpha-2,3-sialyltransferase 2	st3gal2
g61020.t1	CMP-N-acetylneuraminate-beta-galactosamide-alpha-2,3-sialyltransferase 2	st3gal2
g37758.t1	CMP-N-acetylneuraminate-beta-galactosamide-alpha-2,3-sialyltransferase 2-like isoform X1	st3gal2
g70084.t1	Lactosylceramide alpha-2,3-sialyltransferase	st3gal5
g70079.t1	Lactosylceramide alpha-2,3-sialyltransferase	st3gal5
g295.t1	lactosylceramide alpha-2,3-sialyltransferase-like	st3gal5
g73183.t1	Sia-alpha-2,3-Gal-beta-1,4-GlcNAc-R:alpha 2,8-sialyltransferase	st8sia3
g84390.t1	Sia-alpha-2,3-Gal-beta-1,4-GlcNAc-R:alpha 2,8-sialyltransferase	st8sia3
g14354.t1	Sia-alpha-2,3-Gal-beta-1,4-GlcNAc-R:alpha 2,8-sialyltransferase	st8sia3
g73180.t1	Sia-alpha-2,3-Gal-beta-1,4-GlcNAc-R:alpha 2,8-sialyltransferase	st8sia3
g73187.t1	Sia-alpha-2,3-Gal-beta-1,4-GlcNAc-R:alpha 2,8-sialyltransferase	st8sia3
g73184.t1	sia-alpha-2,3-Gal-beta-1,4-GlcNAc-R:alpha 2,8-sialyltransferase-like	st8sia3
g73188.t1	sia-alpha-2,3-Gal-beta-1,4-GlcNAc-R:alpha 2,8-sialyltransferase-like	st8sia3
g14356.t1	sia-alpha-2,3-Gal-beta-1,4-GlcNAc-R:alpha 2,8-sialyltransferase-like isoform X2	st8sia3
	Mannosyltransferases
g9405.t1	dol-P-Man:Man(5)GlcNAc(2)-PP-Dol alpha-1,3-mannosyltransferase	alg3
g9403.t1	dol-P-Man:Man(5)GlcNAc(2)-PP-Dol alpha-1,3-mannosyltransferase	alg3
g9404.t1	dol-P-Man:Man(5)GlcNAc(2)-PP-Dol alpha-1,3-mannosyltransferase	alg3
g9402.t1	dol-P-Man:Man(5)GlcNAc(2)-PP-Dol alpha-1,3-mannosyltransferase	alg3
g99383.t1	GDP-Man:Man(3)GlcNAc(2)-PP-Dol alpha-1,2-mannosyltransferase	alg11
g65698.t1	GDP-Man:Man(3)GlcNAc(2)-PP-Dol alpha-1,2-mannosyltransferase	alg11
g65700.t1	GDP-Man:Man(3)GlcNAc(2)-PP-Dol alpha-1,2-mannosyltransferase	alg11
g93298.t1	GDP-Man:Man(3)GlcNAc(2)-PP-Dol alpha-1,2-mannosyltransferase	alg11
g93299.t1	GDP-Man:Man(3)GlcNAc(2)-PP-Dol alpha-1,2-mannosyltransferase	alg11
g32171.t1	GDP-Man:Man(3)GlcNAc(2)-PP-Dol alpha-1,2-mannosyltransferase-like isoform X2	alg11
	Others
g64947.t1	Dolichyl pyrophosphate Man9GlcNAc2 alpha-1,3-glucosyltransferase	alg6
g18928.t1	protein O-GlcNAcase	oga
g338.t1	protein O-GlcNAcase isoform X1	oga
g18929.t1	protein O-GlcNAcase-like	oga
g45713.t1	Putative Dol-P-Glc:Glc(2)Man(9)GlcNAc(2)-PP-Dol alpha-1,2-glucosyltransferase	alg10b
g79581.t1	Putative Dol-P-Glc:Glc(2)Man(9)GlcNAc(2)-PP-Dol alpha-1,2-glucosyltransferase	alg10b
g8751.t1	UDP-Gal:betaGlcNAc beta 1,4- galactosyltransferase, polypeptide 1, gene 1 isoform X1	b4galt5

## Sheet: ST2B
Supplementary Table 2B: Sequences identified in A) were located in the DESeq2 result tables from previous RNA sequencing experiments of gilthead seabream gills during Sparicotyle chrysophrii infections. Differentially expressed (padj < 0.05) sequences in at least one of the experiments are shown, together with the mean expression value of each group (in FPKM), the log2 fold change of the infected…
Transcript ID	Annotation in genome	Symbol	HIGH					LOW
			Mean C	Mean R	log2FC	lfcSE	padj	Mean C	Mean R	log2FC	lfcSE	padj
g3726.t1	sialidase-3-like	neu3	3.78114	1.65509	-1.47887	0.872631	0.332941	0.115206	2.69876	4.46845	0.295944	0.00154563
g90266.t1	Sialidase-1	neu1	17.2414	27.4413	0.83	0.11	0.0468378	25.3164	20.2556	-0.32979	0.0881238	0.0125199
g40401.t1	mannosyl-oligosaccharide 1,2-alpha-mannosidase IB	man1a2	9.08092	2.50281	-2.15882	0.268097	0.269638	0.905948	1.69011	0.88036	0.136297	0.0139627
g16916.t1	alpha-mannosidase 2x	man2a2	1.94269	3.76696	0.78	0.43	0.0474755	2.49317	1.52036	-0.83133	0.337618	0.0447277
g12775.t1	ER degradation-enhancing alpha-mannosidase-like protein 2	edem2	3.31328	4.19529	0.244905	0.161183	0.248391	5.00707	3.23865	-0.681167	0.223029	0.044157
g92091.t1	ER degradation-enhancing alpha-mannosidase-like 3	edem3	7.27791	8.31725	0.348161	0.256021	0.653846	27.7126	19.5419	-0.508784	0.0682768	0.00118237
g89542.t1	Glycoprotein endo-alpha-1,2-mannosidase	manea	3.41081	2.48624	-0.653504	0.377403	0.39017	14.2614	4.23212	-1.94455	0.408882	0.0490454
g16763.t1	Lysosomal alpha-mannosidase	man2b1	0.566376	0.805101	0.312513	0.28176	0.437392	9.14713	6.16728	-0.580628	0.107568	0.0473695
g83747.t1	Mannosyl-oligosaccharide 1,2-alpha-mannosidase IA	man1a1	25.499	19.1171	-0.49	0.2	0.049042	1.80472	1.79013	-0.0227843	0.110558	0.268054
g83752.t1	Mannosyl-oligosaccharide 1,2-alpha-mannosidase IC	man1c1	0.364054	0.0438058	-1.89	1.16	0.0496371	24.4529	24.2747	-0.0227843	0.110558	0.942289
g44366.t1	alpha-(1,3)-fucosyltransferase 9-like	fut9	0	0	NA	NA	NA	3.90452	2.74069	-0.538755	0.161423	0.043142
g73978.t1	alpha-(1,3)-fucosyltransferase 4-like	fut4	2.08197	2.59942	0.262301	0.260767	0.469724	2.2937	1.05041	-1.13074	0.0616019	0.0152802
g37151.t1	GDP-fucose protein O-fucosyltransferase 1	pofut1	5.60939	10.3723	1	0.04	0.0150338	7.79888	8.30759	0.0704658	0.139948	0.609876
g71989.t1	alpha-1,6-mannosyl-glycoprotein 2-beta-N-acetylglucosaminyltransferase	mgat2	11.7128	14.8189	0.458657	0.155245	0.358327	1.87044	0.585747	-2.0169	0.612428	0.0202558
g43134.t1	Alpha-1,3-mannosyl-glycoprotein 2-beta-N-acetylglucosaminyltransferase	mgat1	11.1974	20.3959	0.98	0.09	0.0381031	18.8398	19.6252	0.051135	0.0866432	0.567741
g78242.t1	Alpha-1,3-mannosyl-glycoprotein 4-beta-N-acetylglucosaminyltransferase C	mgat4c	3.30409	6.99216	1.29	0.25	0.0228055	3.1729	2.3733	-0.42901	0.0985412	0.434112
g14087.t1	Beta-1,3-galactosyl-O-glycosyl-glycoprotein beta-1,6-N-acetylglucosaminyltransferase	bo17	12.9607	4.25957	-2.32	0.9	0.00823096	0.501192	0.0465846	-2.42865	0.0590722	0.0449212
g16761.t1	Beta-1,3-N-acetylglucosaminyltransferase manic fringe	mfng	7.50588	11.6488	0.5	0.17	0.0492881	2.16101	2.49861	0.199181	0.100998	0.354705
g77673.t1	Phosphatidylinositol N-acetylglucosaminyltransferase subunit C	pigc	11.0096	19.2543	0.74	0.27	0.0495662	3.35097	2.30183	-0.563854	0.146231	0.0454593
g81553.t1	UDP-GlcNAc:betaGal beta-1,3-N-acetylglucosaminyltransferase 7	b3gnt7	69.984	26.62	1.07	0.18	0.0393422	2.96908	1.96259	-0.605774	0.0906389	0.0458808
g31090.t1	beta-galactoside alpha-2,6-sialyltransferase 2	st6gal2	4.78974	1.4868	-1.63774	0.375761	0.102687	4.79957	2.32485	-1.18486	0.370203	0.0216144
g86013.t1	Alpha-N-acetyl-neuraminyl-2,3-beta-galactosyl-1, 3-N-acetyl-galactosaminide alpha-2,6-sialyltransferase	st6galnac4	1.67577	1.39444	-0.379531	0.407026	0.74764	3.17425	1.70525	-1.0088	0.339544	0.0131898
g64534.t1	CMP-N-acetylneuraminate-beta-galactosamide-alpha-2, 3-sialyltransferase 4	st3gal2	8.62277	7.00946	-0.484331	0.388767	0.545256	7.26445	6.32503	-0.205608	0.0754015	0.0470143
g70079.t1	Lactosylceramide alpha-2,3-sialyltransferase	st3gal5	10.3662	10.4959	0.0782119	0.0776887	0.948785	11.1739	13.4303	0.259802	0.0727093	0.0206967
g84390.t1	Sia-alpha-2,3-Gal-beta-1,4-GlcNAc-R:alpha 2,8-sialyltransferase	st8sia3	1.90864	0.735863	-1.73	0.91	0.042751	0.61635	0.506543	-0.118248	0.650674	0.717296
g9405.t1	dol-P-Man:Man(5)GlcNAc(2)-PP-Dol alpha-1,3-mannosyltransferase	alg3	0	0	NA	NA	NA	1.44171	0.795395	-0.874891	0.129033	0.0139959
g93298.t1	GDP-Man:Man(3)GlcNAc(2)-PP-Dol alpha-1,2-mannosyltransferase	alg11	4.93098	2.19707	-1.50767	0.336075	0.3044	10.4452	5.35468	-0.977927	0.117623	0.0213053
g82100.t1	Phosphomannomutase 1	pmm1	9.90677	3.72883	-1.69	0.39	0.00954603	8.86755	3.7801	-1.23123	0.0328719	0.0132635
g56172.t1	Phosphomannomutase 2	pmm2	16.6163	29.5271	1.09	0.07	0.0200189	3.1545	1.95629	-0.802896	0.324431	0.118053
